# Supplementary material for: Taking stock of most-favored nation deals: how have markets reacted?
Source: Health Aff Sch. 2026 Jul 9;4(7):qxag176. doi: 10.1093/haschl/qxag176 (PMC13404990; doi:10.1093/haschl/qxag176)
Supplement: qxag176_Supplementary_Data [file qxag176_supplementary_data.zip]

Archive with 5 entries (5 files):
- coi_disclosure_John.docx
- coi_disclosure_Kirson.docx
- qxag176_supplementary_data_edited.docx
- coi_disclosure_Chandra.docx
- coi_disclosure_Ge.docx
